# Supplementary material for: Cell Density-Dependent Suppression of Perlecan and Biglycan Expression by Gold Nanocluster in Vascular Endothelial Cells
Source: Cells. 2026 Jan 22;15(2):209. doi: 10.3390/cells15020209 (PMC12840218; doi:10.3390/cells15020209)
Supplement: Supplementary file 1 [file cells-15-00209-s001.zip]

Archive with 1 entries (1 files):
- cells-4074139-supplementary.pdf
